# Supplementary material for: Positional Cloning of a Type 2 Diabetes Quantitative Trait Locus; Tomosyn-2, a Negative Regulator of Insulin Secretion
Source: PLoS Genet. 2011 Oct 6;7(10):e1002323. doi: 10.1371/journal.pgen.1002323 (PMC3188574; doi:10.1371/journal.pgen.1002323)
Supplement: Dataset S2 — Tomosyn-2 SNPs. Listed are those SNPs/DIPs that were located upstream and downstream of the tomosyn-2 gene. We identified 1 non-synonymous coding SNP and 8 intronic SNPs in tomosyn-2. Three of the intronic SNPs found are not listed in the MGI database but are listed in UCSC Genome Browser (rs4173887, rs4173899 and rs46721065). We were unable to confirm 2 SNPs listed in MGI and UCSC (rs4173886 and rs4173895). According to published data on the UTR boundaries for tomosyn-2, there were no SNPs found in either 3′ and 5′ UTR. In columns G through K are the base calls for the SNPs/DIPs that were subject to the above “manual base reading”. (XLS) [file pgen.1002323.s002.xls]

## Sheet: Sheet1
SNP and DIP location with genes listed and allele call for 36-38.5 Mb region (those that were manually verified have allele call in columns F through J)
rows 4 through 99 list the genes located in 36 - 38.5 Mb region with start and end Mb values in column B
Mb (Build 37)	gene name	Variation type	Overlapping annotations	Amino acid change	B6	BTBR	B6.16BT36-38	B6.16BT24-37	B6.16BT24-38
36.0566
36.201
36.3478
36.466
36.5727
36.7427
36.7717
36.9104
37.6465
37.8987
36.0414	Wdr5b
36.0431	Wdr5b
36.0439	Fam162a
36.0716	Fam162a
36.0722	Ccdc58
36.0922	Ccdc58
36.12	Csta
36.1313	Csta
36.136	Gm10092
36.1378	Gm10092
36.1569	Stfa2l1
36.162	Stfa2l1
36.1843	Gm5483
36.1882	Gm5483
36.2094	Gm10913
36.2098	Gm10913
36.2105	Gm5416
36.2179	Gm5416
36.2314	2010005H15Rik
36.2575	2010005H15Rik
36.2772	Stfa1
36.2855	Stfa1
36.3081	Gm4758
36.3127	Gm4758
36.3218	Gm1975
36.3344	Gm1975
36.3595	BC100530
36.3678	BC100530
36.3672	Gm15845
36.3875	Gm15845
36.404	Stfa2
36.4084	Stfa2
36.4506	Stfa3
36.4555	Stfa3
36.4938	Casr
36.5622	Casr
36.569	Gm8528
36.6	Gm8528
36.604	Cd86
36.6662	Cd86
36.6941	Ildr1
36.7269	Ildr1
36.7503	Slc15a2
36.785	Slc15a2
36.793	Eaf2
36.8751	Eaf2
36.8285	Iqcb1
36.8728	Iqcb1
36.8752	Golgib1
36.9332	Golgib1
36.8806	4930565N06Rik
36.8973	4930565N06Rik
36.9351	Hcls1
36.9633	Hcls1
36.9635	Fbxo40
36.9906	Fbxo40
37.0119	Polq
37.0955	Polq
37.115	Stxbp5l
37.385	Stxbp5l
37.5099	Gtf2e1
37.5399	Gtf2e1
37.54	Rabl3
37.5725	Rabl3
37.5802	Hgd
37.6321	Hgd
37.6473	Ndufb4
37.6545	Ndufb4
37.777	Fstl1
37.8366	Fstl1
37.8543	Gm4324
37.8607	Gm4324
37.8549	n-R5s34
37.855	n-R5s34
37.8685	Lrrc58
37.8889	Lrrc58
37.9166	Gpr156
38.0076	Gpr156
38.0845	Gm11152
38.1034	Gm11152
38.0877	BC031361
38.0879	BC031361
38.0891	Gsk3b
38.2462	Gsk3b
38.2484	Nr1i2
38.2949	Nr1i2
36.7725		SNP	Gene: Slc15a2, CDS: Slc15a2, mRNA: Slc15a2	Met -> Thr	A	G	G	A	G
36.8382		DIP	Gene: Eaf2, Gene: Iqcb1		A	(-)	(-)	A	(-)
36.9468		SNP	Gene: Hcls1, CDS: Hcls1, mRNA: Hcls1	Arg -> Gln	G	A	A	G	A
36.9544		SNP	Gene: Hcls1		G	A	A	G	A
36.9779		SNP	Gene: Fbxo40		G	T	T	G	T
36.9871		SNP				T	T	G	T
37.0126		SNP	Gene: Polq		T	A	A	T	A
37.0745		SNP	Gene: Polq		C	G	G	C	G
37.0961		SNP			C	A	A	C	A
37.102		SNP			A	G	G	A	G
37.1345		SNP	Gene: Stxbp5l, CDS: Stxbp5l, mRNA: Stxbp5l	Ser -> Leu	G	A	A	G	A
37.1455		SNP	Gene: Stxbp5l		T	C	C	T	C
37.1747		SNP	Gene: Stxbp5l		C	T	T	C	T
37.213		SNP	Gene: Stxbp5l		A	T	T	A	T
37.213		SNP	Gene: Stxbp5l		T	C	C	T	C
37.2679		SNP	Gene: Stxbp5l		G	A	A	G	A
37.3387		SNP	Gene: Stxbp5l		C	T	T	C	T
37.341		SNP	Gene: Stxbp5l		C	A	A	C	A
37.3529		SNP	Gene: Stxbp5l		G	C	C	G	C
37.3947		SNP			A	G	G	A	G
37.4222		SNP			C	T	T	C	T
37.4242		SNP			G	A	A	G	A
37.4247		SNP			G	A	A	G	A
37.4248		SNP			C	A	A	C	A
37.4248		SNP			T	A	A	T	A
37.4253		SNP			C	T	T	C	T
37.4254		DIP			(-)	A	A	(-)	A
37.4255		SNP			A	G	G	A	G
37.4256		SNP			T	C	C	T	C
37.4259		SNP			T	A	A	T	A
37.426		SNP			G	A	A	G	A
37.4263		SNP			G	A	A	G	A
37.4263		SNP			A	T	T	A	T
37.4265		SNP			A	C	C	A	C
37.4265		DIP			T	(-)	(-)	T	(-)
37.4281		SNP			C	T	T	C	T
37.4281		SNP			G	A	A	G	A
37.4281		SNP			C	T	T	C	T
37.4281		SNP			A	G	G	A	G
37.4283		SNP			T	C	C	T	C
37.4285		SNP			A	G	G	A	G
37.4285		SNP			G	A	A	G	A
37.4288		SNP			C	T	T	C	T
37.4289		SNP			C	T	T	C	T
37.429		DIP			(---)	CAG	CAG	(---)	CAG
37.4291		SNP			T	C	C	T	C
37.4291		SNP			G	A	A	G	A
37.4291		SNP			T	A	A	T	A
37.4294		SNP			A	C	C	A	C
37.4297		SNP			G	T	T	G	T
37.43		SNP			T	C	C	T	C
37.43		SNP			T	C	C	T	C
37.43		SNP			G	A	A	G	A
37.4301		SNP			CA	TG	TG	CA	TG
37.4302		SNP			T	G	G	T	G
37.4304		SNP			G	A	A	G	A
37.4304		SNP			G	A	A	G	A
37.4304		SNP			C	T	T	C	T
37.4306		SNP
37.4308		SNP
37.4309		SNP
37.4311		SNP
37.4311		SNP
37.4311		SNP
37.4312		SNP
37.4313		SNP			G	A	A	G	A
37.4313		SNP			C	T	T	C	T
37.4314		SNP			G	A	A	G	A
37.4315		SNP			T	C	C	T	C
37.4315		DIP			G	(-)	(-)	G	(-)
37.4317		SNP			T	C	C	T	C
37.4317		SNP			A	G	G	A	G
37.4318		SNP
37.4318		SNP
37.4318		SNP
37.4318		SNP
37.4318		SNP
37.4319		SNP
37.4319		SNP
37.4324		SNP
37.4325		SNP
37.4325		SNP
37.433		SNP
37.4331		SNP			T	C	C	T	C
37.4331		DIP			(-)	T	T	(-)	T
37.4332		SNP
37.4371		SNP
37.4395		DIP			A	(-)	(-)	A	(-)
37.4396		SNP
37.4413		SNP
37.4415		SNP
37.4416		SNP
37.4423		SNP
37.4423		SNP
37.4424		SNP
37.4426		SNP
37.4427		SNP
37.4429		DIP
37.4429		SNP
37.4429		SNP
37.4433		SNP
37.4441		SNP
37.4441		SNP
37.4446		SNP
37.4451		SNP
37.4455		SNP
37.4455		SNP
37.4458		SNP
37.4458		SNP
37.446		SNP
37.4463		DIP
37.4463		SNP
37.4464		SNP
37.4465		SNP
37.4465		SNP
37.4466		SNP
37.4467		SNP
37.4467		SNP
37.4468		SNP
37.4468		SNP
37.4468		SNP
37.447		DIP
37.4475		SNP
37.4489		SNP
37.4489		SNP
37.4492		SNP
37.4492		SNP
37.4492		SNP
37.4494		SNP
37.4494		DIP
37.4494		SNP
37.4495		SNP
37.4496		SNP
37.4496		SNP
37.4504		DIP
37.4509		SNP
37.4524		SNP
37.4535		SNP
37.4547		DIP
37.455		DIP
37.4555		SNP
37.458		DIP
37.4588		SNP
37.4593		SNP
37.4595		SNP
37.4596		SNP
37.4597		SNP
37.4597		SNP
37.4597		SNP
37.4597		SNP
37.4597		SNP
37.4597		SNP
37.4597		SNP
37.4597		SNP
37.4598		SNP
37.4599		SNP
37.46		DIP
37.46		DIP
37.46		DIP
37.4601		SNP
37.4602		SNP
37.4609		SNP
37.4609		SNP
37.461		SNP
37.4611		SNP
37.4612		SNP
37.4613		SNP
37.4615		SNP
37.4616		SNP
37.4617		SNP
37.4619		SNP
37.4619		SNP
37.4622		SNP
37.4623		SNP
37.4625		SNP
37.4626		SNP
37.4626		SNP
37.4628		SNP
37.4628		SNP
37.4629		SNP
37.4631		SNP
37.4642		SNP
37.4642		SNP
37.4644		SNP
37.4651		SNP
37.4657		SNP
37.4668		SNP
37.4668		SNP
37.4675		SNP
37.4689		SNP
37.4704		SNP
37.4704		SNP
37.4716		SNP
37.4717		SNP
37.4737		SNP
37.4793		SNP
37.4828		SNP
37.4835		SNP
37.4864		SNP
37.4865		SNP
37.4869		SNP
37.4876		SNP
37.4892		SNP
37.4904		SNP
37.4907		SNP
37.4908		SNP
37.4925		SNP
37.4935		SNP
37.4937		DIP
37.4947		SNP
37.4947		SNP
37.4958		SNP
37.4963		SNP
37.4971		SNP
37.4972		SNP
37.4981		SNP
37.4981		SNP
37.4982		SNP
37.4988		SNP
37.4992		SNP
37.4997		SNP
37.4998		SNP
37.4998		SNP
37.5008		SNP
37.5016		SNP
37.5021		DIP
37.503		SNP
37.5038		SNP
37.5039		SNP
37.5039		SNP
37.5039		DIP
37.5042		SNP
37.5044		SNP
37.5047		SNP
37.5052		SNP
37.5053		DIP
37.5058		SNP
37.5064		SNP
37.507		SNP
37.5073		DIP
37.5075		SNP
37.5077		DIP
37.5085		SNP
37.5096		SNP
37.5109		SNP	Gene: Gtf2e1, mRNA: Gtf2e1
37.511		SNP	Gene: Gtf2e1, mRNA: Gtf2e1
37.511		SNP	Gene: Gtf2e1, mRNA: Gtf2e1
37.5113		DIP	Gene: Gtf2e1, mRNA: Gtf2e1
37.5114		DIP	Gene: Gtf2e1, mRNA: Gtf2e1
37.5119		SNP	Gene: Gtf2e1
37.5123		SNP	Gene: Gtf2e1
37.5123		SNP	Gene: Gtf2e1
37.5133		SNP	Gene: Gtf2e1
37.5136		SNP	Gene: Gtf2e1
37.5136		SNP	Gene: Gtf2e1
37.5152		SNP	Gene: Gtf2e1
37.5156		SNP	Gene: Gtf2e1
37.5156		DIP	Gene: Gtf2e1
37.5164		DIP	Gene: Gtf2e1
37.5167		SNP	Gene: Gtf2e1
37.5171		SNP	Gene: Gtf2e1
37.5176		SNP	Gene: Gtf2e1
37.5177		SNP	Gene: Gtf2e1
37.518		SNP	Gene: Gtf2e1
37.5188		SNP	Gene: Gtf2e1
37.5196		SNP	Gene: Gtf2e1
37.5199		SNP	Gene: Gtf2e1
37.5202		SNP	Gene: Gtf2e1
37.5206		SNP	Gene: Gtf2e1
37.5208		SNP	Gene: Gtf2e1
37.5209		SNP	Gene: Gtf2e1
37.5211		SNP	Gene: Gtf2e1
37.5215		SNP	Gene: Gtf2e1
37.5216		SNP	Gene: Gtf2e1
37.5248		SNP	Gene: Gtf2e1
37.5264		SNP	Gene: Gtf2e1
37.5266		SNP	Gene: Gtf2e1
37.528		SNP	Gene: Gtf2e1
37.5288		SNP	Gene: Gtf2e1
37.5289		SNP	Gene: Gtf2e1
37.5299		SNP	Gene: Gtf2e1
37.5299		SNP	Gene: Gtf2e1
37.5303		SNP	Gene: Gtf2e1
37.5305		SNP	Gene: Gtf2e1
37.5305		SNP	Gene: Gtf2e1
37.5308		SNP	Gene: Gtf2e1
37.5311		SNP	Gene: Gtf2e1
37.5311		SNP	Gene: Gtf2e1
37.5312		SNP	Gene: Gtf2e1
37.5321		SNP	Gene: Gtf2e1
37.5322		SNP	Gene: Gtf2e1
37.5339		DIP	Gene: Gtf2e1
37.5355		SNP	Gene: Gtf2e1
37.5371		SNP	Gene: Gtf2e1
37.5379		SNP	Gene: Gtf2e1
37.538		SNP	Gene: Gtf2e1
37.538		SNP	Gene: Gtf2e1
37.538		SNP	Gene: Gtf2e1
37.5381		SNP	Gene: Gtf2e1
37.5383		SNP	Gene: Gtf2e1
37.5386		SNP	Gene: Gtf2e1
37.5393		SNP	STS: STS, Gene: Gtf2e1
37.5397		SNP	Gene: Gtf2e1
37.54		SNP	Gene: Rabl3, mRNA: Rabl3
37.5412		SNP	Gene: Rabl3
37.5413		DIP	Gene: Rabl3
37.5414		SNP	Gene: Rabl3
37.5415		SNP	Gene: Rabl3
37.5416		SNP	Gene: Rabl3
37.5417		SNP	Gene: Rabl3
37.5421		SNP	Gene: Rabl3
37.5423		SNP	Gene: Rabl3
37.5423		SNP	Gene: Rabl3
37.5423		SNP	Gene: Rabl3
37.5427		SNP	Gene: Rabl3
37.5429		SNP	Gene: Rabl3
37.5431		SNP	Gene: Rabl3
37.5436		SNP	Gene: Rabl3
37.5436		SNP	Gene: Rabl3
37.5437		SNP	Gene: Rabl3
37.5439		SNP	Gene: Rabl3
37.5439		SNP	Gene: Rabl3
37.5439		SNP	Gene: Rabl3
37.5441		SNP	Gene: Rabl3
37.5441		SNP	Gene: Rabl3
37.5442		SNP	Gene: Rabl3
37.5442		SNP	Gene: Rabl3
37.5443		SNP	Gene: Rabl3
37.5443		SNP	Gene: Rabl3
37.5443		SNP	Gene: Rabl3
37.5444		DIP	Gene: Rabl3
37.5448		SNP	Gene: Rabl3
37.545		SNP	Gene: Rabl3
37.5454		DIP	Gene: Rabl3
37.5462		SNP	Gene: Rabl3
37.5466		SNP	Gene: Rabl3
37.5466		SNP	Gene: Rabl3
37.5471		SNP	Gene: Rabl3
37.5487		SNP	Gene: Rabl3
37.5489		SNP	Gene: Rabl3
37.5492		SNP	Gene: Rabl3
37.5492		SNP	Gene: Rabl3
37.5493		SNP	Gene: Rabl3
37.5493		SNP	Gene: Rabl3
37.5494		DIP	Gene: Rabl3
37.5494		SNP	Gene: Rabl3
37.5495		SNP	Gene: Rabl3
37.5498		SNP	Gene: Rabl3
37.5503		SNP	Gene: Rabl3
37.5504		SNP	Gene: Rabl3
37.5507		SNP	Gene: Rabl3
37.5507		SNP	Gene: Rabl3
37.5508		SNP	Gene: Rabl3
37.5509		SNP	Gene: Rabl3
37.551		SNP	Gene: Rabl3
37.5511		SNP	Gene: Rabl3
37.5512		SNP	Gene: Rabl3
37.5515		SNP	Gene: Rabl3
37.5516		SNP	Gene: Rabl3
37.5516		SNP	Gene: Rabl3
37.5517		SNP	Gene: Rabl3
37.5517		SNP	Gene: Rabl3
37.5522		SNP	Gene: Rabl3
37.5522		SNP	Gene: Rabl3
37.5523		SNP	Gene: Rabl3
37.5524		DIP	Gene: Rabl3
37.5526		SNP	Gene: Rabl3
37.5531		SNP	Gene: Rabl3
37.5534		SNP	Gene: Rabl3
37.5536		DIP	Gene: Rabl3
37.5537		SNP	Gene: Rabl3
37.5537		SNP	Gene: Rabl3
37.5541		SNP	Gene: Rabl3
37.5541		SNP	Gene: Rabl3
37.5548		SNP	Gene: Rabl3
37.5548		SNP	Gene: Rabl3
37.5552		SNP	Gene: Rabl3
37.5552		SNP	Gene: Rabl3
37.5554		SNP	Gene: Rabl3
37.5557		SNP	Gene: Rabl3
37.5559		SNP	Gene: Rabl3
37.556		SNP	Gene: Rabl3
37.5562		SNP	Gene: Rabl3
37.5564		SNP	Gene: Rabl3
37.5565		SNP	Gene: Rabl3
37.5568		SNP	Gene: Rabl3
37.5568		SNP	Gene: Rabl3
37.5569		SNP	Gene: Rabl3, CDS: Rabl3, mRNA: Rabl3
37.5572		SNP	Gene: Rabl3
37.5573		SNP	Gene: Rabl3
37.5573		SNP	Gene: Rabl3
37.5573		SNP	Gene: Rabl3
37.5574		SNP	Gene: Rabl3
37.5575		SNP	Gene: Rabl3
37.5593		DIP	Gene: Rabl3
37.5595		SNP	Gene: Rabl3
37.5604		SNP	Gene: Rabl3
37.5632		SNP	Gene: Rabl3
37.5672		SNP	Gene: Rabl3
37.5692		SNP	Gene: Rabl3
37.5694		DIP	Gene: Rabl3
37.5698		DIP	Gene: Rabl3
37.5701		SNP	Gene: Rabl3
37.5717		SNP	Gene: Rabl3, mRNA: Rabl3
37.5717		SNP	Gene: Rabl3, mRNA: Rabl3
37.5718		SNP	Gene: Rabl3, mRNA: Rabl3
37.5718		SNP	Gene: Rabl3, mRNA: Rabl3
37.5719		SNP	Gene: Rabl3, mRNA: Rabl3
37.5721		SNP	Gene: Rabl3, mRNA: Rabl3
37.5721		SNP	Gene: Rabl3, mRNA: Rabl3
37.5723		SNP	STS: STS, Gene: Rabl3, mRNA: Rabl3
37.5727		SNP
37.5728		SNP
37.5729		SNP
37.5734		DIP
37.5738		SNP
37.5748		SNP
37.5758		SNP
37.5761		SNP
37.5763		DIP
37.5778		SNP
37.5798		SNP
37.5802		SNP
37.5819		SNP	Gene: Hgd
37.5835		SNP	Gene: Hgd
37.5836		SNP	Gene: Hgd
37.5843		SNP	Gene: Hgd
37.5855		SNP	Gene: Hgd
37.5956		SNP	Gene: Hgd		C	T	T	C	T
37.6464		SNP			C	T	T	C	T
37.7156		DIP			T	(-)	(-)	T	(-)
37.9152		SNP			T	C	C	T	C
37.9154		SNP
37.9173		SNP	Gene: Gpr156
37.9178		SNP	Gene: Gpr156
37.9184		SNP	Gene: Gpr156
37.9184		SNP	Gene: Gpr156
37.9189		SNP	Gene: Gpr156
37.9205		SNP	Gene: Gpr156
37.9207		SNP	Gene: Gpr156
37.9213		SNP	Gene: Gpr156
37.9214		SNP	Gene: Gpr156
37.9216		DIP	Gene: Gpr156
37.9225		SNP	Gene: Gpr156
37.9226		SNP	Gene: Gpr156
37.9241		SNP	Gene: Gpr156, Gene: LOC100043271
37.926		DIP	Gene: Gpr156, Gene: LOC100043271
37.9263		SNP	Gene: Gpr156, Gene: LOC100043271
37.9267		SNP	Gene: Gpr156, Gene: LOC100043271
37.9271		SNP	Gene: Gpr156, Gene: LOC100043271
37.9271		SNP	Gene: Gpr156, Gene: LOC100043271
37.9272		SNP	Gene: Gpr156, Gene: LOC100043271
37.9274		DIP	Gene: Gpr156, Gene: LOC100043271
37.9274		SNP	Gene: Gpr156, Gene: LOC100043271
37.9274		SNP	Gene: Gpr156, Gene: LOC100043271
37.9274		SNP	Gene: Gpr156, Gene: LOC100043271
37.9275		SNP	Gene: Gpr156, Gene: LOC100043271
37.9277		SNP	Gene: Gpr156, Gene: LOC100043271
37.9277		SNP	Gene: Gpr156, Gene: LOC100043271
37.9279		SNP	Gene: Gpr156, Gene: LOC100043271
37.928		SNP	Gene: Gpr156, Gene: LOC100043271
37.928		SNP	Gene: Gpr156, Gene: LOC100043271
37.9281		SNP	Gene: Gpr156, Gene: LOC100043271
37.9282		DIP	Gene: Gpr156, Gene: LOC100043271
37.9282		SNP	Gene: Gpr156, Gene: LOC100043271
37.9282		SNP	Gene: Gpr156, Gene: LOC100043271
37.9283		SNP	Gene: Gpr156, Gene: LOC100043271
37.9291		DIP	Gene: Gpr156, Gene: LOC100043271
37.9295		DIP	Gene: Gpr156, Gene: LOC100043271
37.9305		SNP	Gene: Gpr156, Gene: LOC100043271
37.9305		SNP	Gene: Gpr156, Gene: LOC100043271
37.9305		SNP	Gene: Gpr156, Gene: LOC100043271
37.9305		SNP	Gene: Gpr156, Gene: LOC100043271
37.9305		SNP	Gene: Gpr156, Gene: LOC100043271
37.9306		DIP	Gene: Gpr156, Gene: LOC100043271
37.9308		SNP	Gene: Gpr156, Gene: LOC100043271
37.9315		SNP	Gene: Gpr156, Gene: LOC100043271
37.932		DIP	Gene: Gpr156, Gene: LOC100043271
37.932		SNP	Gene: Gpr156, Gene: LOC100043271
37.9324		SNP	Gene: Gpr156, Gene: LOC100043271
37.9325		SNP	Gene: Gpr156, Gene: LOC100043271
37.9326		SNP	Gene: Gpr156, Gene: LOC100043271
37.9327		SNP	Gene: Gpr156, Gene: LOC100043271
37.9327		SNP	Gene: Gpr156, Gene: LOC100043271
37.9328		SNP	Gene: Gpr156, Gene: LOC100043271
37.9328		SNP	Gene: Gpr156, Gene: LOC100043271
37.933		SNP	Gene: Gpr156, Gene: LOC100043271
37.9332		SNP	Gene: Gpr156, Gene: LOC100043271
37.9333		SNP	Gene: Gpr156, Gene: LOC100043271
37.9336		SNP	Gene: Gpr156, Gene: LOC100043271
37.9376		SNP	Gene: Gpr156, Gene: LOC100043271
37.9395		SNP	Gene: Gpr156, Gene: LOC100043271
37.9395		SNP	Gene: Gpr156, Gene: LOC100043271
37.9407		SNP	Gene: Gpr156, Gene: LOC100043271
37.9417		SNP	Gene: Gpr156
37.9426		SNP	Gene: Gpr156
37.9434		SNP	Gene: Gpr156
37.9436		SNP	Gene: Gpr156
37.9458		SNP	Gene: Gpr156
37.966		SNP	Gene: Gpr156
37.9666		SNP	Gene: Gpr156
37.9676		SNP	Gene: Gpr156
37.974		SNP	Gene: Gpr156
38.0033		SNP	Gene: Gpr156
38.0079		SNP
38.0692		SNP
38.1068		SNP	Gene: Gsk3b
38.1071		SNP	Gene: Gsk3b
38.1102		SNP	Gene: Gsk3b
38.1106		SNP	Gene: Gsk3b
38.1106		DIP	Gene: Gsk3b
38.1109		SNP	Gene: Gsk3b
38.1171		SNP	Gene: Gsk3b
38.1213		DIP	Gene: Gsk3b
38.1215		SNP	Gene: Gsk3b
38.1228		SNP	Gene: Gsk3b
38.1301		SNP	Gene: Gsk3b
38.1305		SNP	Gene: Gsk3b
38.1306		SNP	Gene: Gsk3b
38.1307		DIP	Gene: Gsk3b
38.1307		SNP	Gene: Gsk3b
38.1308		SNP	Gene: Gsk3b
38.1308		SNP	Gene: Gsk3b
38.1331		SNP	Gene: Gsk3b
38.1338		SNP	Gene: Gsk3b
38.1338		DIP	Gene: Gsk3b
38.1341		SNP	Gene: Gsk3b
38.1341		SNP	Gene: Gsk3b
38.1342		SNP	Gene: Gsk3b
38.1343		DIP	Gene: Gsk3b
38.1376		SNP	Gene: Gsk3b
38.1393		SNP	Gene: Gsk3b
38.1405		SNP	Gene: Gsk3b
38.1437		SNP	Gene: Gsk3b
38.1478		SNP	Gene: Gsk3b
38.1508		SNP	Gene: Gsk3b
38.1519		SNP	Gene: Gsk3b
38.1544		SNP	Gene: Gsk3b
38.1549		SNP	Gene: Gsk3b
38.1568		SNP	Gene: Gsk3b
38.163		SNP	Gene: Gsk3b
38.164		SNP	Gene: Gsk3b
38.1641		SNP	Gene: Gsk3b
38.1687		SNP	Gene: Gsk3b
38.1689		SNP	Gene: Gsk3b
38.1692		SNP	Gene: Gsk3b
38.1693		SNP	Gene: Gsk3b
38.1695		SNP	Gene: Gsk3b
38.1703		SNP	Gene: Gsk3b
38.1713		SNP	Gene: Gsk3b
38.1714		SNP	Gene: Gsk3b
38.1735		SNP	Gene: Gsk3b
38.1736		SNP	Gene: Gsk3b
38.1762		SNP	Gene: Gsk3b
38.1762		SNP	Gene: Gsk3b
38.1795		SNP	Gene: Gsk3b
38.1814		SNP	Gene: Gsk3b
38.1815		SNP	Gene: Gsk3b
38.1817		SNP	Gene: Gsk3b
38.1817		SNP	Gene: Gsk3b
38.1817		SNP	Gene: Gsk3b
38.1822		SNP	Gene: Gsk3b
38.1835		SNP	Gene: Gsk3b
38.1846		SNP	Gene: Gsk3b
38.1848		SNP	Gene: Gsk3b
38.1851		DIP	Gene: Gsk3b
38.1852		SNP	Gene: Gsk3b
38.1864		DIP	Gene: Gsk3b
38.1865		SNP	Gene: Gsk3b
38.1867		SNP	Gene: Gsk3b
38.1876		SNP	Gene: Gsk3b
38.1878		SNP	Gene: Gsk3b
38.1884		SNP	Gene: Gsk3b
38.1897		SNP	Gene: Gsk3b
38.1899		SNP	Gene: Gsk3b
38.1927		SNP	Gene: Gsk3b
38.1947		SNP	Gene: Gsk3b
38.1972		SNP	Gene: Gsk3b
38.1984		SNP	Gene: Gsk3b
38.1987		SNP	Gene: Gsk3b
38.199		SNP	Gene: Gsk3b
38.1996		SNP	Gene: Gsk3b
38.2021		SNP	Gene: Gsk3b
38.2024		SNP	Gene: Gsk3b
38.2047		SNP	Gene: Gsk3b
38.2047		SNP	Gene: Gsk3b
38.2051		SNP	Gene: Gsk3b
38.2051		SNP	Gene: Gsk3b
38.2064		SNP	Gene: Gsk3b
38.2104		SNP	Gene: Gsk3b
38.2528		SNP	Gene: Nr1i2		A	G	G	A	G
38.256		SNP	Gene: Nr1i2		A	G	G	A	G
38.256		SNP	Gene: Nr1i2		C	T	T
38.2562		SNP	Gene: Nr1i2		G	A	A
38.2563		SNP	Gene: Nr1i2		G	A	A
38.2563		SNP	Gene: Nr1i2		C	A	A
38.2564		SNP	Gene: Nr1i2		C	A	A
38.2564		SNP	Gene: Nr1i2		G	A	A
38.2565		SNP	Gene: Nr1i2		C	T	T
38.2566		SNP	Gene: Nr1i2		C	T	T
38.2566		SNP	Gene: Nr1i2		A	C	C
38.2571		SNP	Gene: Nr1i2		G	A	A
38.2582		SNP	Gene: Nr1i2		G	A	A
38.2722		SNP	Gene: Nr1i2		C	A	A
38.2753		SNP	Gene: Nr1i2		T	A	A
38.2797		SNP	Gene: Nr1i2		G	A	A
38.2811		SNP	Gene: Nr1i2		G	C	C
38.2813		SNP	Gene: Nr1i2		G	A	G
38.2857		SNP	Gene: Nr1i2		G	A	G	G	A
