# Supplementary material for: Positional Cloning of a Type 2 Diabetes Quantitative Trait Locus; Tomosyn-2, a Negative Regulator of Insulin Secretion
Source: PLoS Genet. 2011 Oct 6;7(10):e1002323. doi: 10.1371/journal.pgen.1002323 (PMC3188574; doi:10.1371/journal.pgen.1002323)
Supplement: Dataset S3 — SNP map for chromosome 16. Listed are the microsatellite markers, SNPs and DIPs used to identify the chromosome 16 B6/BTBR boundaries of our congenic mouse strains. Only those with a B6 or BT call were tested at each marker, SNP or DIP. The rest of the region was inferred from flanking markers. (XLS) [file pgen.1002323.s003.xls]

## Sheet: Sheet1
Mb (Build 37)	where in gene	SNP name	Variation type	Overlapping annotations	Amino acid change	B6	BTBR	B6.16BT36-38	B6.16BT24-37	B6.16BT24-38
37.0961	intergenic	SNP			C	A	A	C	A
37.102	intergenic	SNP			A	G	G	A	G
37.1345	coding	rs4173885	SNP	Gene: Stxbp5l, CDS: Stxbp5l, mRNA: Stxbp5l	Ser -> Leu	G	A	A	G	A
37.1455	intronic	rs4173887	SNP	Gene: Stxbp5l		T	C	C	T	C
37.1747	intronic	rs4173889	SNP	Gene: Stxbp5l		C	T	T	C	T
37.213	intronic	rs4173891	SNP	Gene: Stxbp5l		A	T	T	A	T
37.213	intronic	rs4173892	SNP	Gene: Stxbp5l		T	C	C	T	C
37.2679	intronic	rs4173896	SNP	Gene: Stxbp5l		G	A	A	G	A
37.3387	intronic	rs4173899	SNP	Gene: Stxbp5l		C	T	T	C	T
37.341	intronic	rs46721065	SNP	Gene: Stxbp5l		C	A	A	C	A
37.3529	intronic	rs4173902	SNP	Gene: Stxbp5l		G	C	C	G	C
37.3947	intergenic	SNP			A	G	G	A	G
37.4222	intergenic	SNP			C	T	T	C	T
37.4242	intergenic	SNP			G	A	A	G	A
37.4247	intergenic	SNP			G	A	A	G	A
37.4248	intergenic	SNP			C	A	A	C	A
37.4248	intergenic	SNP			T	A	A	T	A
37.4253	intergenic	SNP			C	T	T	C	T
37.4254	intergenic	DIP			(-)	A	A	(-)	A
37.4255	intergenic	SNP			A	G	G	A	G
37.4256	intergenic	SNP			T	C	C	T	C
37.4259	intergenic	SNP			T	A	A	T	A
37.426	intergenic	SNP			G	A	A	G	A
37.4263	intergenic	SNP			G	A	A	G	A
37.4263	intergenic	SNP			A	T	T	A	T
37.4265	intergenic	SNP			A	C	C	A	C
37.4265	intergenic	DIP			T	(-)	(-)	T	(-)
37.4281	intergenic	SNP			C	T	T	C	T
37.4281	intergenic	SNP			G	A	A	G	A
37.4281	intergenic	SNP			C	T	T	C	T
37.4281	intergenic	SNP			A	G	G	A	G
37.4283	intergenic	SNP			T	C	C	T	C
37.4285	intergenic	SNP			A	G	G	A	G
37.4285	intergenic	SNP			G	A	A	G	A
37.4288	intergenic	SNP			C	T	T	C	T
37.4289	intergenic	SNP			C	T	T	C	T
37.429	intergenic	DIP			(---)	CAG	CAG	(---)	CAG
37.4291	intergenic	SNP			T	C	C	T	C
37.4291	intergenic	SNP			G	A	A	G	A
37.4291	intergenic	SNP			T	A	A	T	A
37.4294	intergenic	SNP			A	C	C	A	C
37.4297	intergenic	SNP			G	T	T	G	T
37.43	intergenic	SNP			T	C	C	T	C
37.43	intergenic	SNP			T	C	C	T	C
37.43	intergenic	SNP			G	A	A	G	A
37.4301	intergenic	SNP			CA	TG	TG	CA	TG
37.4302	intergenic	SNP			T	G	G	T	G
37.4304	intergenic	SNP			G	A	A	G	A
37.4304	intergenic	SNP			G	A	A	G	A
37.4304	intergenic	SNP			C	T	T	C	T
37.4306	intergenic	SNP
37.4308	intergenic	SNP
37.4309	intergenic	SNP
37.4311	intergenic	SNP
37.4311	intergenic	SNP
37.4311	intergenic	SNP
37.4312	intergenic	SNP
37.4313	intergenic	SNP			G	A	A	G	A
37.4313	intergenic	SNP			C	T	T	C	T
37.4314	intergenic	SNP			G	A	A	G	A
37.4315	intergenic	SNP			T	C	C	T	C
37.4315	intergenic	DIP			G	(-)	(-)	G	(-)
37.4317	intergenic	SNP			T	C	C	T	C
37.4317	intergenic	SNP			A	G	G	A	G
37.4318	intergenic	SNP
37.4318	intergenic	SNP
37.4318	intergenic	SNP
37.4318	intergenic	SNP
37.4318	intergenic	SNP
37.4319	intergenic	SNP
37.4319	intergenic	SNP
37.4324	intergenic	SNP
37.4325	intergenic	SNP
37.4325	intergenic	SNP
37.433	intergenic	SNP
37.4331	intergenic	SNP			T	C	C	T	C
37.4331	intergenic	DIP			(-)	T	T	(-)	T
37.4332	intergenic	SNP
37.4371	intergenic	SNP
37.4395	intergenic	DIP			A	(-)	(-)	A	(-)
37.4396	intergenic	SNP
37.4413	intergenic	SNP
37.4415	intergenic	SNP
37.4416	intergenic	SNP
37.4423	intergenic	SNP
37.4423	intergenic	SNP
37.4424	intergenic	SNP
37.4426	intergenic	SNP
37.4427	intergenic	SNP
37.4429	intergenic	DIP
37.4429	intergenic	SNP
37.4429	intergenic	SNP
37.4433	intergenic	SNP
37.4441	intergenic	SNP
37.4441	intergenic	SNP
37.4446	intergenic	SNP
37.4451	intergenic	SNP
37.4455	intergenic	SNP
37.4455	intergenic	SNP
37.4458	intergenic	SNP
37.4458	intergenic	SNP
37.446	intergenic	SNP
37.4463	intergenic	DIP
37.4463	intergenic	SNP
37.4464	intergenic	SNP
37.4465	intergenic	SNP
37.4465	intergenic	SNP
37.4466	intergenic	SNP
37.4467	intergenic	SNP
37.4467	intergenic	SNP
37.4468	intergenic	SNP
37.4468	intergenic	SNP
37.4468	intergenic	SNP
37.447	intergenic	DIP
37.4475	intergenic	SNP
37.4489	intergenic	SNP
37.4489	intergenic	SNP
37.4492	intergenic	SNP
37.4492	intergenic	SNP
37.4492	intergenic	SNP
37.4494	intergenic	SNP
37.4494	intergenic	DIP
37.4494	intergenic	SNP
37.4495	intergenic	SNP
37.4496	intergenic	SNP
37.4496	intergenic	SNP
37.4504	intergenic	DIP
37.4509	intergenic	SNP
37.4524	intergenic	SNP
37.4535	intergenic	SNP
37.4547	intergenic	DIP
37.455	intergenic	DIP
37.4555	intergenic	SNP
37.458	intergenic	DIP
37.4588	intergenic	SNP
37.4593	intergenic	SNP
37.4595	intergenic	SNP
37.4596	intergenic	SNP
37.4597	intergenic	SNP
37.4597	intergenic	SNP
37.4597	intergenic	SNP
37.4597	intergenic	SNP
37.4597	intergenic	SNP
37.4597	intergenic	SNP
37.4597	intergenic	SNP
37.4597	intergenic	SNP
37.4598	intergenic	SNP
37.4599	intergenic	SNP
37.46	intergenic	DIP
37.46	intergenic	DIP
37.46	intergenic	DIP
37.4601	intergenic	SNP
37.4602	intergenic	SNP
37.4609	intergenic	SNP
37.4609	intergenic	SNP
37.461	intergenic	SNP
37.4611	intergenic	SNP
37.4612	intergenic	SNP
37.4613	intergenic	SNP
37.4615	intergenic	SNP
37.4616	intergenic	SNP
37.4617	intergenic	SNP
37.4619	intergenic	SNP
37.4619	intergenic	SNP
37.4622	intergenic	SNP
37.4623	intergenic	SNP
37.4625	intergenic	SNP
37.4626	intergenic	SNP
37.4626	intergenic	SNP
37.4628	intergenic	SNP
37.4628	intergenic	SNP
37.4629	intergenic	SNP
37.4631	intergenic	SNP
37.4642	intergenic	SNP
37.4642	intergenic	SNP
37.4644	intergenic	SNP
37.4651	intergenic	SNP
37.4657	intergenic	SNP
37.4668	intergenic	SNP
37.4668	intergenic	SNP
37.4675	intergenic	SNP
37.4689	intergenic	SNP
37.4704	intergenic	SNP
37.4704	intergenic	SNP
37.4716	intergenic	SNP
37.4717	intergenic	SNP
37.4737	intergenic	SNP
37.4793	intergenic	SNP
37.4828	intergenic	SNP
37.4835	intergenic	SNP
37.4864	intergenic	SNP
37.4865	intergenic	SNP
37.4869	intergenic	SNP
37.4876	intergenic	SNP
37.4892	intergenic	SNP
37.4904	intergenic	SNP
37.4907	intergenic	SNP
37.4908	intergenic	SNP
37.4925	intergenic	SNP
37.4935	intergenic	SNP
37.4937	intergenic	DIP
37.4947	intergenic	SNP
37.4947	intergenic	SNP
37.4958	intergenic	SNP
37.4963	intergenic	SNP
37.4971	intergenic	SNP
37.4972	intergenic	SNP
37.4981	intergenic	SNP
37.4981	intergenic	SNP
37.4982	intergenic	SNP
37.4988	intergenic	SNP
37.4992	intergenic	SNP
37.4997	intergenic	SNP
37.4998	intergenic	SNP
37.4998	intergenic	SNP
37.5008	intergenic	SNP
37.5016	intergenic	SNP
37.5021	intergenic	DIP
37.503	intergenic	SNP
37.5038	intergenic	SNP
37.5039	intergenic	SNP
37.5039	intergenic	SNP
37.5039	intergenic	DIP
37.5042	intergenic	SNP
37.5044	intergenic	SNP
37.5047	intergenic	SNP
37.5052	intergenic	SNP
37.5053	intergenic	DIP
37.5058	intergenic	SNP
37.5064	intergenic	SNP
37.507	intergenic	SNP
37.5073	intergenic	DIP
37.5075	intergenic	SNP
37.5077	intergenic	DIP
37.5085	intergenic	SNP
37.5096	intergenic	SNP
