# Supplementary material for: Positional Cloning of a Type 2 Diabetes Quantitative Trait Locus; Tomosyn-2, a Negative Regulator of Insulin Secretion
Source: PLoS Genet. 2011 Oct 6;7(10):e1002323. doi: 10.1371/journal.pgen.1002323 (PMC3188574; doi:10.1371/journal.pgen.1002323)
Supplement: Dataset S4 — Gap data. Within our 36–38.5 Mb region on chromosome 16 there were 30531 bp of gap sequence (representing ∼ 1.2% of the region) where there was not sufficient sequence for both B6 and BTBR. This will be an overestimate of actual gaps, due to the fact that the sequence from other strains compared to either B6 or BTBR could still be used to determine SNPs/DIPs with our criteria. Listed are the bp boundaries of the missing B6 and BTBR sequence. (XLS) [file pgen.1002323.s004.xls]

## Sheet: Sheet1
Areas of chr 16 (36-38.5 Mb) without coverage of both B6 and BTBR to discern SNPs/DIPs
Start of Gap (bp)	End of Gap (bp)	gap size (bp)
36279539	36279543	4	30531	Sum of (36-38.5 Mb gaps)
36283496	36283616	120	0.0122124	percent
36283766	36283843	77
36284477	36284486	9
36285955	36286543	588
36286775	36287055	280
36287132	36287729	597
36288342	36289631	1289
36289735	36289883	148
36289988	36290015	27
36290122	36290391	269
36290542	36291249	707
36291492	36292418	926
36292568	36292604	36
36292673	36292815	142
36292882	36292897	15
36292973	36293190	217
36293382	36294026	644
36294090	36295922	1832
36296009	36297423	1414
36297541	36297672	131
36298392	36298437	45
36298605	36298648	43
36298915	36298994	79
36299071	36299295	224
36299377	36299814	437
36300011	36300030	19
36300126	36300415	289
36300486	36300487	1
36300568	36300572	4
36301232	36301232	0
36301421	36301441	20
36303775	36303791	16
36306525	36306688	163
36306804	36306842	38
36307038	36307365	327
36307502	36307853	351
36307921	36307929	8
36307999	36308010	11
36308822	36308832	10
36311368	36311399	31
36314342	36314419	77
36314495	36314648	153
36314857	36315194	337
36315306	36315489	183
36315604	36315639	35
36315872	36315895	23
36316039	36316097	58
36316263	36316515	252
36316591	36317121	530
36317249	36317981	732
36318221	36318457	236
36318530	36319527	997
36319793	36319820	27
36320280	36320471	191
36320823	36320901	78
36321006	36322247	1241
36322888	36322903	15
36322971	36323100	129
36323176	36323304	128
36323696	36323725	29
36323909	36323931	22
36324086	36325410	1324
36325478	36325561	83
36325637	36325809	172
36326142	36326246	104
36326345	36326369	24
36326763	36326822	59
36327311	36327364	53
36327597	36327645	48
36328479	36328521	42
36328965	36328968	3
36329166	36329188	22
36329521	36329521	0
36331492	36331876	384
36331980	36332175	195
36332369	36332475	106
36333120	36333126	6
36333528	36333528	0
36333747	36333812	65
36336355	36336409	54
36336683	36336702	19
36337045	36337068	23
36337392	36337392	0
36339132	36339551	419
36339668	36339821	153
36339900	36340094	194
36340316	36340377	61
36341192	36341200	8
36341640	36341641	1
36341870	36341945	75
36342833	36342848	15
36343176	36343199	23
36344122	36344172	50
36344804	36344991	187
36345092	36346085	993
36346800	36347442	642
36347658	36348033	375
36348135	36348849	714
36349103	36349572	469
36349659	36350328	669
36351589	36353018	1429
36353610	36353970	360
36354047	36354047	0
36354484	36354486	2
36354645	36355754	1109
36355828	36355948	120
36356147	36356394	247
36356479	36356502	23
36356589	36356596	7
36356894	36356932	38
36357019	36357025	6
36357088	36357101	13
36357175	36357210	35
36357272	36357551	279
36357615	36357977	362
36358503	36358670	167
36358772	36358822	50
36360141	36360200	59
36361459	36361494	35
36362273	36362274	1
36363491	36363532	41
36364054	36364062	8
36365493	36365497	4
36366122	36366156	34
36366500	36366538	38
36367514	36367515	1
36397655	36397663	8
36402078	36402100	22
36405284	36405365	81
36407996	36408072	76
36417955	36418001	46
36418881	36418944	63
36419329	36419398	69
36420364	36420406	42
36420794	36420807	13
36448047	36448074	27
36886334	36886361	27
36894490	36894504	14
36896088	36896117	29
36903358	36903377	19
36909088	36909103	15
36910240	36910274	34
36916437	36916443	6
36931099	36931118	19
37183058	37183063	5
37199927	37199929	2
37200006	37200020	14
37224289	37224289	0
37225432	37225439	7
37283594	37283603	9
37293278	37293283	5
37293465	37293465	0
37323026	37323033	7
37339050	37339125	75
37339229	37339234	5
37421295	37421342	47
37422143	37422160	17
37439440	37439443	3
37461017	37461018	1
37493403	37493437	34
37494018	37494031	13
37502447	37502449	2
37506434	37506451	17
37522562	37522566	4
37525100	37525107	7
37842544	37842551	7
37886852	37886981	129
37887154	37887165	11
38030699	38030784	85
38030991	38031011	20
38166846	38166870	24
38232781	38232784	3
38404891	38404895	4
38516622	38516623	1
